# Supplementary material for: LegumeSSRdb: A Comprehensive Microsatellite Marker Database of Legumes for Germplasm Characterization and Crop Improvement
Source: Int J Mol Sci. 2021 Oct 21;22(21):11350. doi: 10.3390/ijms222111350 (PMC8583334; doi:10.3390/ijms222111350)
Supplement: Supplementary file 1 [file ijms-22-11350-s001.zip]

Archive with 1 entries (1 files):
- ijms-1347473-supplementary.pdf
